# Supplementary material for: The Effects of One-Point Mutation on the New Delhi Metallo Beta-Lactamase-1 Resistance toward Carbapenem Antibiotics and β-Lactamase Inhibitors: An In Silico Systematic Approach
Source: Int J Mol Sci. 2022 Dec 16;23(24):16083. doi: 10.3390/ijms232416083 (PMC9785264; doi:10.3390/ijms232416083)
Supplement: Supplementary file 1 [file ijms-23-16083-s001.zip]

Archive with 1 entries (1 files):
- ijms-2008362-supplementary.pdf
